# Supplementary material for: Implementation and effectiveness of non-pharmaceutical interventions, including mask mandates and ventilation, on SARS-CoV-2 transmission (alpha variant) in primary schools in the Netherlands
Source: PLoS One. 2024 Jun 17;19(6):e0305195. doi: 10.1371/journal.pone.0305195 (PMC11182535; doi:10.1371/journal.pone.0305195)
Supplement: S4 File — (XLSX) [file pone.0305195.s004.xlsx]

## Sheet: Blad1
No lessons with multiple classes (1 = yes, 2= no)	Staggered break times (1 = yes, 2= no)	No mixing of classes during breaks (1 = yes, 2= no)	Staggered lessons times	Not allowing parents inside the building (1 = yes, 2 = no)	Fixed walking routes (1 = yes, 2 = no)	Presence of a functioning ventilation system (1= in the entire building, 2 = in parts of the building, 3 = no)	Any ventilation measures taken (1= yes, 2= no)	Desinfection at fixed points during the day (1=yes, 2= no)	Facial mask mandate staff members (1= yes, 2= no)	Facial mask mandate students grade 7/8 (1= yes, 2= no)	All staff meetings digital (1= yes, 2=no)	School size (1= <250 persons, 2=>249 persons)	Community transmission	Unknown transmission	Within-school transmission
1	1	1	1	1	1	1	1	1	1	0	1	1	4	0	1
1	1	1	0	1	0	0.5	1	1	1	0	1	1	3	2	0
1	1	0	0	1	1	1	1	1	0	0	0	2	7	3	0
1	1	1	1	1	1	1	1	1	0	0	1	1	5	3	11
1	0	0	0	1	1	1						2	12	0	0
1	1	1	0	1	1	1	1	0	1	0	1	2	7	2	1
1	1	1	0	1	1	1						1	8	3	2
1	1	1	1	1	1	1	1	1	1	0	1	2	3	2	1
1	1	0	0	1	1	1	0	0	1	0	1	2	0	0	0
1	1	0	0	1	1	1	1	1	1	1	0	2	11	2	4
0	1	1	0	1	1							1	3	0	2
1	1	1	1	1	1	1	1	1	0	0	1	1	4	1	2
1	1	1	1	1	1	1	1	1	0	0	0	2	6	0	2
1	1	1	1	1	1	1	1	1	1	0	1	1	5	3	14
1	1	1	1	1	1	0	1	1	1	1	0	1	0	3	0
1	1	0	0	1	1	0	1	1	1	0	1	2	12	5	32
1	1	1	1	1	0	1	1	1	1	0	1	2	9	3	1
1	1	1	1	1	0	0.5	1	1	1	0	1	1	8	5	7
1	1	1	1	1	1	1	1	0	1	0	1	2	1	0	0
1	1	1	1	1	1	1	1	1	1	1	1	1	4	0	0
1	1	1	0	1	1	1	1	1	1	0	1	1	3	3	15
1												2	11	2	9
1	1	1	0	1	1	1	0	1	0	0	1	2	5	4	0
1	1	1	1	1	1	0	1	1	1	1	1	2	9	0	2
1	1	1	0	1	1	1	1	1	0	0	1	1	4	0	0
1												2	0	1	0
1	1	1	1	1	1	0	1	1	0	0	1	2	11	2	36
1	1	1	0	1	1	0.5	1	1	1	0	1	2	10	1	1
1												2	8	2	1
1	1	1	0	1	1	1	1	1	0	0	0	1	8	0	3
0	1	1	0	1	1	0	1	1	1	0	1	1	1	1	1
1	0	0	0	1	1	0.5	1	1	1	0	0	1	4	1	2
1	1	1	0	1	1	0.5	1	1	1	0	1	2	15	3	22
1	1	1	1	1	1	1	1	1	1	0	0	1	4	0	0
1	1	1	1	1	0	0	1	1	0	0	1	1	1	0	1
1	1	1	0	1	0	0	1	1	1	0	0	1	7	3	13
0	1	1	0	1	1	1	1	1	1	0	1	2	7	1	13
1	1	1	0	1	1	1	1	1	1	1	0	1	4	0	2
1	1	0	0	1	1	0	1	0	1	0	0	2	5	4	3
1	1	1	1	1	1	0	1	1	0	0	1	2	5	6	17
1	1	1	0	1	1	1	1	0	1	1	0	1	0	1	0
1	1	1	1	1	0	0	1	1	0	1	0	2	9	4	4
1	1	1	0	1	1	1	1	1	1	1	0	1	0	0	0
1	1	1	1	1	1	1	1	1	0	0	0	2	4	1	0
1	1	1	0	1	1	1	1	1	1	1	1	2	10	4	1
1	1	1	0	1	1	1	1	0	1	1	1	1	1	0	1
1	1	1	1	1	1	0	1	1	1	1	0	2	6	0	1
1	1	1	0	1	1	1	1	1	0	0	1	2	12	6	5
1	1	1	1	1	1	1	1	1	0	0	1	2	11	2	13
1												1	2	0	0
0												2	9	6	20
1	1	1	0	1	0	0.5	1	1	1	0	1	1	0	3	3
1	1	1	1	1	1	0	1	1	0	0	1	1	2	1	9
1	1	1	1	1	1	1	1	1	0	0	1	2	2	1	1
0												2	3	1	1
1	1	1	1	1	1	0	1	1	0	0	1	2	7	4	5
0	1	1	0	1	1	1	1	1	1	1	1	2	8	1	0
1	1	1	0	1	1	1	1	1	0	0	1	2	12	3	2
1	1	1	1	1	1	0	1	1	1	0	0	2	17	1	6
1	1	0	0	1	1	0.5	1	1	0	0	1	2	7	1	12
1	1	1	1	1	1	0.5	1	1	1	0	1	1	3	0	0
1	1	0	0	1	1	0	1	1	0	0	0	2	0	0	0
1	1	1	1	1	1	0.5	1	1	1	0	1	2	9	1	24
1	1	1	0	1	1	1	1	0	1	1	1	1	10	3	7
0	1	0	0	1	1	0.5	1	1	0	0	0	1	2	0	1
1	1	1	0	1	1	0	1	0	1	0	1	1	0	2	0
0	1	1	0	1	0	1	1	1	1	0	0	2	2	2	2
1												2	10	1	7
1	1	1	0	1	1	1	1	1	0	0	1	1	25	3	8
